# Supplementary material for: Drug cost avoidance analysis of cancer clinical trials in Spain: a study on cost contributors and their impact
Source: BMC Health Serv Res. 2022 Jul 26;22:948. doi: 10.1186/s12913-022-08222-9 (PMC9316356; doi:10.1186/s12913-022-08222-9)
Supplement: Supplementary file 1 — Additional file 1: Supplementary Table 1. Sensitivity Analysis [file 12913_2022_8222_MOESM1_ESM.xlsx]

## Sheet: Sheet1
	Supplementary Table 1: Sensitivity Analysis
	Predictors	Estimates	DCA
			CI	p
	(Intercept)	-457610.97 *	-1002155.31 — 86933.38	0.095
	npatient	-3474.82	-53172.13 — 46222.48	0.885
	ncycle	1321.40	-466.49 — 3109.39	0.138
	Phase (III)	446180.56 *	-25332.69 — 917693.81	0.062
Cancer Type	Breast	466526.43 *	-1954.01 — 935006.88	0.051
	Lung	339902.06	-81609.39 — 761413.51	0.108
	Gynecological	-52929.72	-481766.5 — 375907.05	0.799
	Melanoma	502718.86	-336914.03 — 1342351.74	0.225
	Prostate	46892.49	-656878.2 — 750663.17	0.891
	Sarcoma	596447.35	-246097.05 — 1438991.76	0.155
Intention	Adjuvant	-685930.90 **	-1206590.16 — -165271.64	0.013
	Neoadjuvant	-75511.04	-603886.05 — 452863.98	0.768
	Observations	31
	R² / R² adjusted	0.506 / 0.220
			* p < 0.1 ** p < 0.05	*** p < 0.01
